# Supplementary material for: Metformin and Glucose Concentration as Limiting Factors in Retinal Pigment Epithelial Cell Viability and Proliferation
Source: Int J Mol Sci. 2024 Feb 24;25(5):2637. doi: 10.3390/ijms25052637 (PMC10932269; doi:10.3390/ijms25052637)
Supplement: Supplementary file 1 [file ijms-25-02637-s001.zip]

Archive with 1 entries (1 files):
- ijms-2856734-supplementary.pdf
